# Supplementary material for: Selection of Appropriate Reference Genes for Gene Expression Analysis under Abiotic Stresses in Salix viminalis
Source: Int J Mol Sci. 2019 Aug 28;20(17):4210. doi: 10.3390/ijms20174210 (PMC6747362; doi:10.3390/ijms20174210)
Supplement: Supplementary file 1 [file ijms-20-04210-s001.zip]

Archive with 13 entries (13 files):
- supplementary caption.docx
- Supp_Figure.1-Melting_curves.pdf
- Supp_Figure.2-Expression_level_over_time_roots.pdf
- Supp_Figure.3-Expression_level_over_time_leaves.pdf
- Supp_Figure.4-Stress_Responsive_Leaves.pdf
- Supp_Table.1-Chl_Fluorescence+RWC.xlsx
- Supp_Table.2-RankAggreg_Leaves_Consensus.docx
- Supp_Table.3-RankAggreg_Roots+Leaves_Consensus.docx
- Supp_Table.4-RankAggreg_all_Organs_Consensus.docx
- Supp_Table.5-RNA_quality.xlsx
- Supp_Table.6-Stress_Genes_Info_Table.docx
- Table.2-Genes_Info_Table.docx
- Table.4-BK_Root_Results.docx
