# Supplementary material for: Selection of Appropriate Reference Genes for Gene Expression Analysis under Abiotic Stresses in Salix viminalis
Source: Int J Mol Sci. 2019 Aug 28;20(17):4210. doi: 10.3390/ijms20174210 (PMC6747362; doi:10.3390/ijms20174210)
Supplement: Supplementary file 1 [file ijms-20-04210-s001.zip › Supp_Table.1-Chl_Fluorescence+RWC.xlsx]

## Sheet: Raw_data
	2018-06-14	Day	0				2018-06-15	Day	1				2018-06-18	Day	4				2018-06-20	Day	6				2018-06-21	Day	7				2018-06-26	Day	12
	Chlorophyll Fluorescence						Chlorophyll Fluorescence						Chlorophyll Fluorescence						Chlorophyll Fluorescence						Chlorophyll Fluorescence						Chlorophyll Fluorescence
	F0	Fv	Fv/Fm	Time	VWC (mean of 3 measures)		F0	Fv	Fv/Fm	Time	VWC (mean of 3 measures)		F0	Fv	Fv/Fm	Time	VWC (mean of 3 measures)		F0	Fv	Fv/Fm	Time	VWC (mean of 3 measures)		F0	Fv	Fv/Fm	Time	VWC (mean of 3 measures)		F0	Fv	Fv/Fm	Time	VWC (mean of 3 measures)
Ctrl 1	427	1849	0.81239	193	32.9		344	1819	0.840962	245	23.6		365	1556	0.809995	161	50.8		301	1555	0.837823	168	52.6		332	1531	0.821793	157	63.4		377	1354	0.782207	144
Ctrl 2	376	2044	0.844628	189	34.6		336	1944	0.852632	276	34.4		324	1684	0.838645	189	52.7		319	1631	0.83641	232	50.9		328	1667	0.835589	220	60.1		413	1465	0.780085	133
Ctrl 3	400	1738	0.812909	184	33.9		347	1672	0.828133	387	24.9		364	1351	0.787755	275	44.6		332	1696	0.836292	180	46.9		355	1071	0.751052	157	53.1		342	1783	0.839059	189
Salt 1							349	1928	0.846728	355			353	1794	0.835585	168									334	1659	0.832413	162			371	1578	0.809646	133
Salt 2	418	1626	0.795499	230	34.5		335	1825	0.844907	267			384	1916	0.833043	205									372	1948	0.839655	181			330	1198	0.784031	130
Salt 3							331	1926	0.853345	495			374	1960	0.83976	185									368	1716	0.823417	136			343	1561	0.819853	171
Cold 1	362	1855	0.836716	195	34.7		354	1359	0.793345	454			346	1638	0.825605	424									312	1789	0.851499	446
Cold 2							475	1198	0.716079	471			378	1596	0.808511	365									364	1760	0.828625	495
Cold 3							382	1531	0.800314	510			351	1807	0.837349	364									376	1626	0.812188	459
Heat 1							356	1526	0.81084	182			363	1294	0.780929	454									362	1369	0.790872	177
Heat 2							365	1347	0.786799	214			355	1267	0.781134	155									663	1316	0.664982	198
Heat 3	417	1747	0.807301	183	34.1		337	1544	0.82084	154			377	1591	0.808435	150									346	1594	0.821649	249
Drought 1					30.5		384	1628	0.809145	406	22.3		343	1835	0.842516	168	3.6		354	1624	0.821031	204	3.3		Leaves dried and/or fallen				2.7
Drought 2	332	1672	0.834331	183	32.3		347	1862	0.842915	217	23.4		361	1927	0.84222	208	2.7		371	1253	0.771552	406	2.2		Leaves dried and/or fallen				1.8
Drought 3					30.8		348	1886	0.844226	232	25.7		448	1435	0.762082	256	5.1		346	1631	0.824987	287	3.3		367	1633	0.8165	239	2.8
Metal 1	437	494	0.530612	Error	45.8
Metal 2	403	837	0.675	267	42.7
Metal 3	360	597	0.623824	274	37.3

## Sheet: Avg_SD
		2018-06-14	Day	0				2018-06-15	Day	1				2018-06-18	Day	4				2018-06-20	Day	6				2018-06-21	Day	7				2018-06-26	Day	12
		Chlorophyll Fluorescence						Chlorophyll Fluorescence						Chlorophyll Fluorescence						Chlorophyll Fluorescence						Chlorophyll Fluorescence						Chlorophyll Fluorescence
		F0	Fv	Fv/Fm	Time	VWC (mean of 3 measures)		F0	Fv	Fv/Fm	Time	VWC (mean of 3 measures)		F0	Fv	Fv/Fm	Time	VWC (mean of 3 measures)		F0	Fv	Fv/Fm	Time	VWC (mean of 3 measures)		F0	Fv	Fv/Fm	Time	VWC (mean of 3 measures)		F0	Fv	Fv/Fm	Time	VWC (mean of 3 measures)
Ctrl	Avg	390.286	1790.14	0.820539	193.857	33.1444		342.333	1811.67	0.840575	302.667	27.6333		351	1530.33	0.812132	208.333	49.3667		317.333	1627.33	0.836842	193.333	50.1333		338.333	1423	0.802811	178	58.8667		377.333	1534	0.80045	155.333
	SD	32.3495	129.612	0.0167292	15.422	1.53196		4.6428	111.165	0.0100053	60.9608	4.8141		19.0962	137.153	0.0208308	48.5066	3.45864		12.7105	57.6214	0.000695677	27.7769	2.38933		11.8977	255.019	0.0370302	29.6985	4.29444		28.9866	181.808	0.0273141	24.2258
Salt	Avg							338.333	1893	0.848327	372.333			370.333	1890	0.836129	186									358	1774.33	0.831828	159.667			348	1445.67	0.80451
	SD							7.71722	48.0902	0.00362545	93.8841			12.9185	70.2187	0.00276897	15.1217									17.0489	124.986	0.0066423	18.4451			17.1075	175.264	0.0150683
Cold	Avg							403.667	1362.67	0.769913	478.333			358.333	1680.33	0.823822	384.333									350.667	1725	0.830771	466.667
	SD							51.7193	135.971	0.0381723	23.4426			14.0554	91.1933	0.0118407	28.0515									27.7769	70.9977	0.0161204	20.7257
Heat	Avg							352.667	1472.33	0.80616	183.333			365	1384	0.790166	253									457	1426.33	0.759168	208
	SD							11.6714	88.9282	0.0142857	24.513			9.09212	146.786	0.0129182	142.143									145.81	120.516	0.0677742	30.2324
Drought	Avg							359.667	1792	0.832095	285	23.8		384	1732.33	0.815606	210.667	3.8		357	1502.67	0.805857	299	2.93333		367	1633	0.8165	239	2.43333
	SD							17.2111	116.379	0.0162371	85.7788	1.41657		45.8476	213.575	0.0378476	35.9753	0.989949		10.4243	176.564	0.0243111	82.9015	0.518545		0	0	0	0	0.449691
Metal	Avg	26.6667	129.556	0.609812	270.5	41.9333
	SD	31.5066	143.704	0.059773	3.5	3.5122
