# Supplementary material for: Selection of Appropriate Reference Genes for Gene Expression Analysis under Abiotic Stresses in Salix viminalis
Source: Int J Mol Sci. 2019 Aug 28;20(17):4210. doi: 10.3390/ijms20174210 (PMC6747362; doi:10.3390/ijms20174210)
Supplement: Supplementary file 1 [file ijms-20-04210-s001.zip › Supp_Table.5-RNA_quality.xlsx]

## Sheet: Nanodrop+RIN
Sample	[ng/µL]	260/280	260/230	RIN
Ctrl 1 - 0 - R	480.45	1.91	1.57	7.3			Sample name: xxxx - y - z - o
Ctrl 2 - 0 - R	269.99	2.09	1.5	7.8			xxxx:	Condition
Ctrl 3 - 0 - R	330.54	2.13	2.16	8.5			y:	Biological replicate
Metal 1 - 0 - R	903.15	2.16	2.32	5.9			z:	Day(s) after stress exposure
Metal 2 - 0 - R	371.41	2.13	2.22	6.3			o:	Organ code
Metal 3 - 0 - R	515.15	2.14	2.29	6.1
Ctrl 1 - 0 - L	268.51	2.11	2.2	6.5			Organ code
Ctrl 2 - 0 - L	298.31	2.12	2.1	6.4			R	: root
Ctrl 3 - 0 - L	380.19	2.1	2.26	6.7			L	: leaf
Metal 1 - 0 - L	1016.9	2.14	2.36	6.1			X	: xylem
Metal 2 - 0 - L	1303.24	2.14	2.37	6.3			B	: bark
Metal 3 - 0 - L	1164.61	2.16	2.4	6.4			S	: root stele
Ctrl 1 - 1 - R	536.03	2.13	2.26	8.2			C	: root cortex
Ctrl 2 - 1 - R	297.76	2.12	2.13	N/A
Ctrl 3 - 1 - R	395.32	2.11	2.17	7.8			N/A:	Samples with too low RNA concentration (< 200 ng/µL) were not analysed with the bioanlyzer.
Salt 1 - 1 - R	512.98	2.13	2.19	7.9				Due to some troubles encountered during some bioanalyzer runs, some samples with already low concentration could not be run a second time
Salt 2 - 1 - R	797.92	2.14	2.33	8.2
Salt 3 - 1 - R	451.1	2.09	2.23	8.6
Heat 1 - 1 - R	423.91	2.1	2.23	7.9
Heat 2 - 1 - R	825.78	2.16	2.28	7.8
Heat 3 - 1 - R	1044.57	2.14	2.25	8.1
Cold 1 - 1 - R	791.57	2.13	2.3	7.7
Cold 2 - 1 - R	662.45	2.18	2.33	8.3
Cold 3 - 1 - R	783.02	2.18	2.27	8.5
Ctrl 1 - 1 - L	341.7	2.12	2.12	7
Ctrl 2 - 1 - L	171.06	2.16	2.21	7
Ctrl 3 - 1 - L	793.15	2.16	2.35	6.9
Salt 1 - 1 - L	871.68	2.15	2.31	6.9
Salt 2 - 1 - L	400.15	2.12	2.27	6.9
Salt 3 - 1 - L	565.7	2.19	2.29	6.9
Heat 1 - 1 - L	606.53	2.15	2.33	6.8
Heat 2 - 1 - L	682.6	2.15	2.35	6.3
Heat 3 - 1 - L	472.25	2.1	2.01	6.6
Cold 1 - 1 - L	401.27	2.11	2.29	6.7
Cold 2 - 1 - L	285.7	2.13	2.07	6.8
Cold 3 - 1 - L	754.68	2.17	2.37	6.5
Ctrl 1 - 4 - R	421.01	2.1	2.27	8.7
Ctrl 2 - 4 - R	286.28	2.12	2.05	8.4
Ctrl 3 - 4 - R	433.76	2.08	2.28	8.4
Drou 1 - 4 - R	168.29	2.13	2	N/A
Drou 2 - 4 - R	221.14	2.15	2.05	8.4
Drou 3 - 4 - R	339.15	2.11	2.2	8.9
Salt 1 - 4 - R	522.29	2.17	2.36	8.8
Salt 2 - 4 - R	288.8	2.13	2.18	8.9
Salt 3 - 4 - R	734.68	2.16	2.37	8.3
Heat 1 - 4 - R	221.67	2.14	2.13	8.3
Heat 2 - 4 - R	575.34	2.18	2.34	8
Heat 3 - 4 - R	525.73	2.18	2	8.8
Cold 1 - 4 - R	721.7	2.16	2.35	9.1
Cold 2 - 4 - R	791.04	2.17	2.38	9.3
Cold 3 - 4 - R	801.17	2	1.93	8.4
Ctrl 1 - 4 - L	369.77	2.12	2.21	6.8
Ctrl 2 - 4 - L	108.88	2.17	2.12	N/A
Ctrl 3 - 4 - L	182.8	2.16	2.06	N/A
Drou 1 - 4 - L	448.57	2.09	2.24	6.7
Drou 2 - 4 - L	279.85	2.15	2.16	7.1
Drou 3 - 4 - L	409.48	2.11	2.29	6.9
Salt 1 - 4 - L	757.85	2.16	2.36	6.7
Salt 2 - 4 - L	395.82	2.12	2.34	7.3
Salt 3 - 4 - L	498.99	2.15	2.28	7.2
Heat 1 - 4 - L	289.34	2.14	2.19	7.3
Heat 2 - 4 - L	316.87	2.14	2.27	6.7
Heat 3 - 4 - L	312.21	2.15	2.13	6.9
Cold 1 - 4 - L	634.37	2.14	2.34	7.2
Cold 2 - 4 - L	549.97	2.15	2.37	7
Cold 3 - 4 - L	788.91	2.14	2.31	6.3
Drou 1 - 6 - R	239.21	2.13	2.11	7.9
Drou 2 - 6 - R	424.56	2.11	2.23	7.9
Drou 3 - 6 - R	360.99	2.12	2.27	8
Drou 1 - 6 - L	215.23	2.16	2.1	7.3
Drou 2 - 6 - L	376.66	2.12	2.32	6.8
Drou 3 - 6 - L	211.11	2.15	2.18	7.2
Ctrl 1 - 7 - R	638.21	2.15	2.31	8.1
Ctrl 2 - 7 - R	251.89	2.16	2.17	8.3
Ctrl 3 - 7 - R	589	2.12	2.29	8.4
Drou 3 - 7 - R	171.51	2.17	2.23	N/A
Heat 1 - 7 - R	225.45	2.13	1.71	7.6
Heat 2 - 7 - R	531.5	2.15	2.31	7.5
Heat 3 - 7 - R	431.75	2.1	2.19	7.9
Cold 1 - 7 - R	1617.11	2.14	2.38	7.9
Cold 2 - 7 - R	1182.9	2.14	2.36	8.7
Cold 3 - 7 - R	1291.97	2.15	2.39	8.2
Ctrl 1 - 7 - L	262.53	2.15	2.08	6.7
Ctrl 2 - 7 - L	187.55	2.17	1.95	N/A
Ctrl 3 - 7 - L	175.03	2.14	2.02	N/A
Drou 3 - 7 - L	349.36	2.14	2.3	N/A
Heat 1 - 7 - L	964.91	2.22	2.41	6.8
Heat 2 - 7 - L	1399.91	2.16	2.35	6.2
Heat 3 - 7 - L	1049.65	2.15	2.33	6
Cold 1 - 7 - L	836.92	2.16	2.24	6.8
Cold 2 - 7 - L	288.33	2.13	2.04	7.2
Cold 3 - 7 - L	416.89	2.09	2.26	7
Ctrl 1 - 12 - R	754.31	2.14	2.3	8.4
Ctrl 2 - 12 - R	625.56	2.16	2.22	8.7
Ctrl 3 - 12 - R	1222.46	2.17	2.35	8.5
Salt 1 - 12 - R	2065.76	2.14	2.35	7.5
Salt 2 - 12 - R	1207.97	2.17	2.38	7.8
Salt 3 - 12 - R	473.76	2.08	2.16	8
Ctrl 1 - 12 - S	396.67	2.1	2.21	8
Ctrl 2 - 12 - S	357.21	2.1	2.18	8.7
Ctrl 3 - 12 - S	311.71	2.13	2.15	8.4
Ctrl 1 - 12 - C	296.43	2.11	2.07	8.4
Ctrl 2 - 12 - C	225.85	2.13	2.17	8.8
Ctrl 3 - 12 - C	401.82	2.1	2.23	8.4
Ctrl 1- 12 - L	259.74	2.14	2.09	N/A
Ctrl 2 - 12 - L	135.36	2.13	1.81	N/A
Ctrl 3 - 12 - L	290.77	2.1	2.14	N/A
Salt 1 - 12 - L	463.36	2.08	2.2	7
Salt 2 - 12 - L	346.86	2.12	1.94	N/A
Salt 3 - 12 - L	333.26	2.11	2.15	N/A
Ctrl 1 - 12 - X	561.69	2.15	1.69	8.8
Ctrl 2 - 12 - X	298.88	2.09	1.79	N/A
Ctrl 3 - 12 - X	432.61	2.1	2.2	9.2
Ctrl 1 - 12 - B	995.63	2.16	2.15	8.8
Ctrl 2 - 12 - B	470.88	2.09	2.23	N/A
Ctrl 3 - 12 - B	508.21	2.16	2.22	8.9
